# Supplementary material for: Genome-Wide and Expression Pattern Analysis of the DVL Gene Family Reveals GhM_A05G1032 Is Involved in Fuzz Development in G. hirsutum
Source: Int J Mol Sci. 2024 Jan 22;25(2):1346. doi: 10.3390/ijms25021346 (PMC10816595; doi:10.3390/ijms25021346)
Supplement: Supplementary file 1 [file ijms-25-01346-s001.zip]

Archive with 5 entries (5 files):
- Table S2.xls
- Table S3.xlsx
- Table S4.xlsx
- Table S5 .xlsx
- Table S1.xlsx
