# Supplementary material for: Genome-Wide and Expression Pattern Analysis of the DVL Gene Family Reveals GhM_A05G1032 Is Involved in Fuzz Development in G. hirsutum
Source: Int J Mol Sci. 2024 Jan 22;25(2):1346. doi: 10.3390/ijms25021346 (PMC10816595; doi:10.3390/ijms25021346)
Supplement: Supplementary file 1 [file ijms-25-01346-s001.zip › Table S2.xls]

## Sheet: Sheet1
Table S2. DVL gene duplication type
G. hirsutum (AD1)		G. arboreum (A2)		G. raimondii (D5)		G. barbadense (AD2)
Gene ID	Duplication type	Gene ID	Duplication type	Gene ID	Duplication type	Gene ID	Duplication type
GhM_A04G0953	WGD or Segmental	Ga04G0858	WGD or Segmental	Grai_04G010240	WGD or Segmental	GbM_A04G0977	WGD or Segmental
GhM_A05G0230	WGD or Segmental	Ga04G1393	WGD or Segmental	Grai_04G017070	WGD or Segmental	GbM_A05G0241	WGD or Segmental
GhM_A05G1032	WGD or Segmental	Ga04G2089	WGD or Segmental	Grai_04G024120	WGD or Segmental	GbM_A05G1048	WGD or Segmental
GhM_A05G1594	WGD or Segmental	Ga05G0226	WGD or Segmental	Grai_05G002300	WGD or Segmental	GbM_A05G1619	WGD or Segmental
GhM_A05G1921	WGD or Segmental	Ga05G0994	WGD or Segmental	Grai_05G009850	WGD or Segmental	GbM_A05G1932	WGD or Segmental
GhM_A05G3342	WGD or Segmental	Ga05G1510	WGD or Segmental	Grai_05G015020	WGD or Segmental	GbM_A05G3331	WGD or Segmental
GhM_A05G4176	WGD or Segmental	Ga05G1823	WGD or Segmental	Grai_05G018170	WGD or Segmental	GbM_A05G4139	WGD or Segmental
GhM_A05G4881	WGD or Segmental	Ga05G3165	WGD or Segmental	Grai_05G031810	WGD or Segmental	GbM_A05G4840	WGD or Segmental
GhM_A06G1873	WGD or Segmental	Ga06G1731	WGD or Segmental	Grai_06G019410	WGD or Segmental	GbM_A06G1869	WGD or Segmental
GhM_A07G2224	Tandem	Ga07G1502	WGD or Segmental	Grai_07G007850	WGD or Segmental	GbM_A07G2166	WGD or Segmental
GhM_A09G1850	WGD or Segmental	Ga07G1936	WGD or Segmental	Grai_07G013430	WGD or Segmental	GbM_A09G1889	WGD or Segmental
GhM_A10G0546	WGD or Segmental	Ga09G1688	WGD or Segmental	Grai_09G018270	WGD or Segmental	GbM_A10G0536	WGD or Segmental
GhM_A10G2585	WGD or Segmental	Ga10G0277	WGD or Segmental	Grai_10G005360	WGD or Segmental	GbM_A10G2528	WGD or Segmental
GhM_A10G2808	WGD or Segmental	Ga10G0602	WGD or Segmental	Grai_10G026440	WGD or Segmental	GbM_A10G2782	WGD or Segmental
GhM_A11G1147	Dispersed	Ga10G2560	WGD or Segmental	Grai_10G029180	WGD or Segmental	GbM_A11G1426	WGD or Segmental
GhM_A11G1425	WGD or Segmental	Ga11G0077	WGD or Segmental	Grai_13G002110	WGD or Segmental	GbM_A13G0208	WGD or Segmental
GhM_A13G0228	WGD or Segmental	Ga13G0216	WGD or Segmental	Grai_13G008420	WGD or Segmental	GbM_A13G0587	WGD or Segmental
GhM_A13G0588	WGD or Segmental	Ga13G0818	WGD or Segmental	Grai_13G026590	WGD or Segmental	GbM_A13G2592	WGD or Segmental
GhM_A13G2584	WGD or Segmental	Ga13G2440	WGD or Segmental	Grai_13G029710	WGD or Segmental	GbM_A13G2903	WGD or Segmental
GhM_A13G2909	WGD or Segmental	Ga13G2761	WGD or Segmental			GbM_D04G0083	WGD or Segmental
GhM_D04G0066	WGD or Segmental					GbM_D04G0782	WGD or Segmental
GhM_D04G0749	WGD or Segmental					GbM_D04G1467	WGD or Segmental
GhM_D04G1403	WGD or Segmental					GbM_D05G0244	WGD or Segmental
GhM_D05G0236	WGD or Segmental					GbM_D05G1036	WGD or Segmental
GhM_D05G1043	WGD or Segmental					GbM_D05G1599	WGD or Segmental
GhM_D05G1608	WGD or Segmental					GbM_D05G1914	WGD or Segmental
GhM_D05G1935	WGD or Segmental					GbM_D05G3285	WGD or Segmental
GhM_D05G3320	WGD or Segmental					GbM_D06G1870	WGD or Segmental
GhM_D06G1866	WGD or Segmental					GbM_D07G2132	Dispersed
GhM_D07G2141	WGD or Segmental					GbM_D09G1812	WGD or Segmental
GhM_D09G1747	WGD or Segmental					GbM_D10G0523	WGD or Segmental
GhM_D10G0520	WGD or Segmental					GbM_D10G2500	WGD or Segmental
GhM_D10G2502	WGD or Segmental					GbM_D10G2776	WGD or Segmental
GhM_D10G2772	WGD or Segmental					GbM_D11G1434	WGD or Segmental
GhM_D11G1415	WGD or Segmental					GbM_D11G4005	WGD or Segmental
GhM_D11G3965	WGD or Segmental					GbM_D13G0197	WGD or Segmental
GhM_D13G0213	WGD or Segmental					GbM_D13G0761	WGD or Segmental
GhM_D13G0772	WGD or Segmental					GbM_D13G2477	WGD or Segmental
GhM_D13G2497	WGD or Segmental					GbM_D13G2809	WGD or Segmental
