# Supplementary material for: Genome-Wide and Expression Pattern Analysis of the DVL Gene Family Reveals GhM_A05G1032 Is Involved in Fuzz Development in G. hirsutum
Source: Int J Mol Sci. 2024 Jan 22;25(2):1346. doi: 10.3390/ijms25021346 (PMC10816595; doi:10.3390/ijms25021346)
Supplement: Supplementary file 1 [file ijms-25-01346-s001.zip › Table S3.xlsx]

## Sheet: Ga-Ga
Table S3. Ka/Ks Values of all duplicated gene pairs from four Gossypium species
Seq_1	Seq_2	Ka	Ks	Ka_Ks
Ga04G1393	Ga10G0277	0.20723	1.73816	0.119224
Ga04G2089	Ga05G3165	0.102478	0.804221	0.127426
Ga05G1510	Ga10G2560	0.10855	0.845927	0.128321
Ga09G1688	Ga11G0077	0.248104	1.75796	0.141132
Ga05G0994	Ga13G2761	0.143571	1.01194	0.141877
Ga04G0858	Ga11G0077	0.226893	1.34066	0.169239
Ga04G0858	Ga09G1688	0.129615	0.724879	0.178809
Ga05G0994	Ga10G0277	0.425274	1.97614	0.215205
Ga05G1510	Ga06G1731	0.142206	0.599977	0.237019
Ga05G0226	Ga13G2440	0.244829	0.817437	0.299508
Ga07G0039	Ga13G2440	0.25882	0.854846	0.302768
Ga06G1731	Ga10G2560	0.121005	0.297311	0.406997
Ga04G1393	Ga05G0994	0.391656	NaN	NaN

## Sheet: Ga-Gb
Seq_1	Seq_2	Ka	Ks	Ka_Ks
Ga05G3165	GbM_D05G3285	0	0.0276529	0
Ga07G1936	GbM_D07G2132	0	0.0591439	0
Ga09G1688	GbM_D09G1812	0	0.0545695	0
Ga10G0602	GbM_D10G2500	0	0.0262035	0
Ga04G1393	GbM_D04G0782	0	0.0339041	0
Ga05G0994	GbM_D05G1036	0	0.0137935	0
Ga05G0226	GbM_D05G0244	0	0.0255344	0
GbM_A05G0241	Ga05G0226	0	0.0255344	0
GbM_A13G2592	Ga13G2440	0	0.0248986	0
Ga10G0277	GbM_D10G2776	0.00783809	0.0999397	0.0784281
Ga04G0858	GbM_D04G1467	0.00612874	0.067971	0.0901669
Ga04G2089	GbM_D05G3285	0.102478	0.886495	0.115599
Ga05G1510	GbM_D10G0523	0.0999481	0.845927	0.118152
GbM_A10G2782	Ga04G1393	0.20723	1.73816	0.119224
GbM_A05G4139	Ga10G0277	0.20723	1.73816	0.119224
GbM_A05G4840	Ga05G3165	0.102478	0.804221	0.127426
GbM_A10G0536	Ga05G1510	0.10855	0.845927	0.128321
GbM_A05G1619	Ga10G2560	0.10855	0.845927	0.128321
Ga10G0277	GbM_D04G0782	0.20723	1.58952	0.130373
Ga13G2761	GbM_D05G1036	0.143571	1.06857	0.134358
GbM_A05G3331	Ga04G2089	0.111315	0.804221	0.138413
Ga10G2560	GbM_D05G1599	0.112889	0.808653	0.139601
GbM_A09G1889	Ga11G0077	0.248104	1.75796	0.141132
Ga04G1393	GbM_D10G2776	0.198107	1.39932	0.141573
Ga05G0994	GbM_D13G2809	0.143571	1.01194	0.141877
GbM_A05G1048	Ga13G2761	0.143571	1.01194	0.141877
GbM_A13G2903	Ga05G0994	0.138659	0.950211	0.145924
Ga11G0077	GbM_D09G1812	0.252292	1.62297	0.155451
Ga09G1688	GbM_D04G1467	0.129615	0.800415	0.161934
Ga05G3165	GbM_D04G0083	0.111315	0.662626	0.167991
Ga11G0077	GbM_D04G1467	0.226893	1.34066	0.169239
GbM_A04G0977	Ga11G0077	0.208979	1.17322	0.178124
GbM_A09G1889	Ga04G0858	0.129615	0.724879	0.178809
GbM_A04G0977	Ga09G1688	0.0998148	0.54894	0.181832
Ga09G1688	GbM_D11G4005	0.248104	1.3551	0.18309
Ga11G0077	GbM_D11G4005	0.0132017	0.0695479	0.189821
Ga10G0277	GbM_D05G1036	0.425274	2.22497	0.191137
Ga05G1510	GbM_D06G1870	0.131804	0.670076	0.1967
Ga04G0858	GbM_D09G1812	0.129966	0.646846	0.200923
Ga04G0858	GbM_D11G4005	0.237715	1.17835	0.201736
Ga13G2761	GbM_D13G2809	0.00798411	0.0393964	0.202661
Ga06G1731	GbM_D05G1599	0.142206	0.664649	0.213956
GbM_A06G1869	Ga05G1510	0.149433	0.679172	0.220023
Ga04G1393	GbM_D13G0197	0.182969	0.815004	0.224501
GbM_A05G1619	Ga06G1731	0.142206	0.599977	0.237019
GbM_A10G2528	Ga05G3165	0.102478	0.394313	0.259891
GbM_A10G2528	Ga04G2089	0.119587	0.435641	0.274508
GbM_A13G2592	Ga07G0039	0.261248	0.950823	0.27476
Ga13G2440	GbM_D13G2477	0.0139701	0.0498108	0.280464
Ga05G3165	GbM_D10G2500	0.10276	0.346579	0.296497
GbM_A13G2903	Ga13G2761	0.00398672	0.0128483	0.310292
Ga04G2089	GbM_D10G2500	0.119921	0.385998	0.310677
GbM_A07G0059	Ga13G2440	0.272661	0.868883	0.313806
GbM_A13G2592	Ga05G0226	0.249837	0.779455	0.320528
Ga13G2440	GbM_D05G0244	0.244829	0.743303	0.32938
GbM_A05G0241	Ga13G2440	0.244829	0.743303	0.32938
Ga13G2440	GbM_D07G0057	0.266128	0.802651	0.331561
GbM_A13G2903	Ga13G0216	0.401737	1.14799	0.34995
Ga10G2560	GbM_D06G1870	0.122221	0.332052	0.368077
GbM_A06G1869	Ga10G2560	0.130765	0.335484	0.38978
Ga05G0226	GbM_D13G2477	0.271783	0.688829	0.394558
GbM_A10G0536	Ga06G1731	0.121005	0.297311	0.406997
Ga06G1731	GbM_D10G0523	0.131174	0.297311	0.441202
Ga04G2089	GbM_D04G0083	0.0209804	0.0468903	0.447436
Ga13G0818	GbM_D13G0761	0.0121583	0.0215068	0.565323
Ga05G1510	GbM_D05G1599	0.0148153	0.0250023	0.592557
Ga13G0216	GbM_D13G0197	0.0197218	0.016439	1.19969
Ga05G0994	GbM_D04G0782	0.391656	NaN	NaN
Ga05G1823	GbM_D05G1914	0	0	NaN
Ga04G1393	GbM_D05G1036	0.391656	NaN	NaN
Ga09G1688	GbM_D05G3285	0.337794	NaN	NaN
Ga09G1688	GbM_D10G2500	0.397689	NaN	NaN
GbM_A04G0977	Ga04G0858	0	0	NaN
GbM_A05G4139	Ga04G1393	0	0	NaN
GbM_A05G4840	Ga04G2089	0	0	NaN
GbM_A05G1048	Ga05G0994	0	0	NaN
GbM_A05G4139	Ga05G0994	0.391656	NaN	NaN
GbM_A10G2782	Ga05G0994	0.417604	NaN	NaN
GbM_A05G1619	Ga05G1510	0	0	NaN
GbM_A05G1932	Ga05G1823	0	0	NaN
GbM_A06G1869	Ga06G1731	0	0	NaN
GbM_A09G1889	Ga09G1688	0	0	NaN
GbM_A10G2528	Ga09G1688	0.409225	NaN	NaN
GbM_A10G2528	Ga10G0602	0	0	NaN
GbM_A10G0536	Ga10G2560	0	0	NaN
GbM_A13G0208	Ga13G0216	0	0	NaN
GbM_A13G0587	Ga13G0818	0	0	NaN
Ga10G2560	GbM_D10G0523	0.0229317	0	#NAME?
Ga06G1731	GbM_D06G1870	0.00860842	0	#NAME?
GbM_A05G3331	Ga05G3165	0.0076629	0	#NAME?
GbM_A10G2782	Ga10G0277	0.0119763	0	#NAME?

## Sheet: Ga-Gh
Seq_1	Seq_2	Ka	Ks	Ka_Ks
Ga05G3165	GhM_D05G3320	0	0.0276529	0
Ga07G1936	GhM_D07G2141	0	0.0591439	0
Ga10G0602	GhM_D10G2502	0	0.0262035	0
Ga04G1393	GhM_D04G0749	0	0.0339041	0
Ga05G0226	GhM_D05G0236	0	0.0255344	0
Ga05G0994	GhM_D05G1043	0	0.0137935	0
Ga09G1688	GhM_D09G1747	0	0.0545695	0
Ga13G2440	GhM_D13G2497	0	0.0773216	0
GhM_A05G0230	Ga05G0226	0	0.0255344	0
GhM_A13G2584	Ga13G2440	0	0.0248986	0
GhM_A13G2909	Ga13G2761	0	0.0128483	0
Ga10G0277	GhM_D10G2772	0.0039396	0.128795	0.0305881
Ga04G2089	GhM_D05G3320	0.102478	0.886495	0.115599
Ga05G1510	GhM_D10G0520	0.0999481	0.845927	0.118152
GhM_A10G2808	Ga04G1393	0.20723	1.73816	0.119224
GhM_A05G4176	Ga10G0277	0.20723	1.73816	0.119224
GhM_A05G3342	Ga04G2089	0.102478	0.804221	0.127426
GhM_A05G4881	Ga05G3165	0.102478	0.804221	0.127426
GhM_A10G0546	Ga05G1510	0.10855	0.845927	0.128321
GhM_A05G1594	Ga10G2560	0.10855	0.845927	0.128321
Ga10G0277	GhM_D04G0749	0.20723	1.58952	0.130373
Ga13G2761	GhM_D05G1043	0.143571	1.06857	0.134358
Ga10G2560	GhM_D05G1608	0.112889	0.808653	0.139601
Ga05G0994	GhM_D13G2809	0.143571	1.01194	0.141877
GhM_A05G1032	Ga13G2761	0.143571	1.01194	0.141877
GhM_A13G2909	Ga05G0994	0.143796	0.950211	0.15133
GhM_A09G1850	Ga11G0077	0.259259	1.70046	0.152464
Ga11G0077	GhM_D09G1747	0.252292	1.62297	0.155451
Ga09G1688	GhM_D04G1403	0.129615	0.800415	0.161934
Ga05G3165	GhM_D04G0066	0.111315	0.662626	0.167991
Ga11G0077	GhM_D04G1403	0.226893	1.34066	0.169239
GhM_A04G0953	Ga11G0077	0.208979	1.17322	0.178124
Ga04G0858	GhM_D04G1403	0.0122891	0.0683585	0.179774
GhM_A04G0953	Ga09G1688	0.0998148	0.54894	0.181832
Ga09G1688	GhM_D11G3965	0.248104	1.3551	0.18309
Ga11G0077	GhM_D11G3965	0.0132017	0.0695479	0.189821
Ga10G0277	GhM_D05G1043	0.425274	2.22497	0.191137
GhM_A09G1850	Ga04G0858	0.138888	0.71393	0.194541
GhM_A05G4176	Ga13G0216	0.174515	0.892619	0.195509
Ga05G1510	GhM_D06G1866	0.131804	0.670076	0.1967
Ga04G0858	GhM_D09G1747	0.129966	0.646846	0.200923
Ga04G0858	GhM_D11G3965	0.237715	1.17835	0.201736
Ga13G2761	GhM_D13G2809	0.00798411	0.0393964	0.202661
Ga06G1731	GhM_D05G1608	0.142206	0.664649	0.213956
GhM_A06G1873	Ga05G1510	0.149433	0.679172	0.220023
Ga04G1393	GhM_D13G0213	0.182969	0.815004	0.224501
GhM_A05G1594	Ga06G1731	0.142206	0.599977	0.237019
GhM_A10G2585	Ga05G3165	0.102478	0.394313	0.259891
GhM_A10G2585	Ga04G2089	0.119587	0.435641	0.274508
Ga05G3165	GhM_D10G2502	0.10276	0.346579	0.296497
Ga04G2089	GhM_D10G2502	0.119921	0.385998	0.310677
GhM_A07G0044	Ga13G2440	0.272661	0.868883	0.313806
GhM_A13G2584	Ga05G0226	0.249837	0.779455	0.320528
Ga13G2440	GhM_D05G0236	0.244829	0.743303	0.32938
GhM_A05G0230	Ga13G2440	0.244829	0.743303	0.32938
Ga13G2440	GhM_D07G0049	0.266128	0.802651	0.331561
Ga10G2560	GhM_D06G1866	0.122221	0.332052	0.368077
Ga05G0226	GhM_D13G2497	0.249837	0.644258	0.387791
GhM_A06G1873	Ga10G2560	0.130765	0.335484	0.38978
GhM_A10G0546	Ga06G1731	0.121005	0.297311	0.406997
GhM_A11G1147	Ga07G1502	0.18987	0.454293	0.417945
Ga04G2089	GhM_D04G0066	0.0209073	0.0474466	0.440648
Ga06G1731	GhM_D10G0520	0.131174	0.297311	0.441202
Ga13G0818	GhM_D13G0772	0.0128071	0.0218197	0.586953
Ga05G1510	GhM_D05G1608	0.0148153	0.0250023	0.592557
Ga13G0216	GhM_D13G0213	0.0197218	0.016439	1.19969
Ga05G0994	GhM_D04G0749	0.391656	NaN	NaN
Ga05G1823	GhM_D05G1935	0	0	NaN
Ga04G1393	GhM_D05G1043	0.391656	NaN	NaN
Ga09G1688	GhM_D10G2502	0.397689	NaN	NaN
GhM_A04G0953	Ga04G0858	0	0	NaN
GhM_A05G4176	Ga04G1393	0	0	NaN
GhM_A05G4881	Ga04G2089	0	0	NaN
GhM_A05G1032	Ga05G0994	0	0	NaN
GhM_A05G4176	Ga05G0994	0.391656	NaN	NaN
GhM_A10G2808	Ga05G0994	0.417604	NaN	NaN
GhM_A05G1594	Ga05G1510	0	0	NaN
GhM_A05G1921	Ga05G1823	0	0	NaN
GhM_A05G3342	Ga05G3165	0	0	NaN
GhM_A06G1873	Ga06G1731	0	0	NaN
GhM_A10G2585	Ga09G1688	0.409225	NaN	NaN
GhM_A10G2585	Ga10G0602	0	0	NaN
GhM_A10G0546	Ga10G2560	0	0	NaN
GhM_A13G0228	Ga13G0216	0	0	NaN
GhM_A13G0588	Ga13G0818	0	0	NaN
Ga10G2560	GhM_D10G0520	0.00756627	0	#NAME?
Ga06G1731	GhM_D06G1866	0.00860842	0	#NAME?
GhM_A09G1850	Ga09G1688	0.00738922	0	#NAME?
GhM_A10G2808	Ga10G0277	0.00795763	0	#NAME?

## Sheet: Gb-Gb
Seq_1	Seq_2	Ka	Ks	Ka_Ks
GbM_A05G4139	GbM_D04G0782	0	0.0339041	0
GbM_A05G1048	GbM_D05G1036	0	0.0137935	0
GbM_A09G1889	GbM_D09G1812	0	0.0545695	0
GbM_A10G2528	GbM_D10G2500	0	0.0262035	0
GbM_A05G4840	GbM_D05G3285	0.102478	0.886495	0.115599
GbM_A10G2782	GbM_D10G2776	0.0119923	0.102068	0.117493
GbM_A05G1619	GbM_D10G0523	0.0999481	0.845927	0.118152
GbM_A05G1619	GbM_A10G0536	0.10855	0.845927	0.128321
GbM_D05G1599	GbM_D10G0523	0.104237	0.808653	0.128902
GbM_A10G2782	GbM_D04G0782	0.20723	1.58952	0.130373
GbM_D05G1036	GbM_D13G2809	0.143571	1.06857	0.134358
GbM_A13G2903	GbM_D05G1036	0.138659	1.00196	0.138388
GbM_A05G3331	GbM_A05G4840	0.111315	0.804221	0.138413
GbM_A10G0536	GbM_D05G1599	0.112889	0.808653	0.139601
GbM_A05G1048	GbM_D13G2809	0.143571	1.01194	0.141877
GbM_A05G1048	GbM_A13G2903	0.138659	0.950211	0.145924
GbM_D04G0083	GbM_D05G3285	0.111315	0.730087	0.152468
GbM_A09G1889	GbM_D04G1467	0.129615	0.800415	0.161934
GbM_A05G3331	GbM_A10G2528	0.0782065	0.447612	0.174719
GbM_A05G3331	GbM_D04G0083	0.120257	0.662626	0.181486
GbM_A04G0977	GbM_A09G1889	0.0998148	0.54894	0.181832
GbM_D04G1467	GbM_D09G1812	0.129966	0.71393	0.182044
GbM_A09G1889	GbM_D11G4005	0.248104	1.3551	0.18309
GbM_D05G1599	GbM_D06G1870	0.131804	0.670076	0.1967
GbM_A05G1619	GbM_D06G1870	0.131804	0.670076	0.1967
GbM_D09G1812	GbM_D11G4005	0.252292	1.27566	0.197774
GbM_A05G3331	GbM_D10G2500	0.0784219	0.39547	0.198301
GbM_A06G1869	GbM_D05G1599	0.149433	0.743844	0.200894
GbM_D04G1467	GbM_D11G4005	0.237715	1.17835	0.201736
GbM_A04G0977	GbM_D09G1812	0.100082	0.488911	0.204703
GbM_A04G0977	GbM_D11G4005	0.21966	1.03865	0.211486
GbM_A05G1619	GbM_A06G1869	0.149433	0.679172	0.220023
GbM_D04G0782	GbM_D13G0197	0.182969	0.815004	0.224501
GbM_A13G2903	GbM_D13G2809	0.0120243	0.052769	0.227867
GbM_A10G2528	GbM_D05G3285	0.102478	0.44084	0.232462
GbM_D05G3285	GbM_D10G2500	0.10276	0.389756	0.263651
GbM_A05G3331	GbM_D05G3285	0.0076629	0.0276529	0.27711
GbM_A07G0059	GbM_A13G2592	0.275128	0.96771	0.284308
GbM_A13G2592	GbM_D07G0057	0.26858	0.891776	0.301174
GbM_A07G0059	GbM_D13G2477	0.291322	0.945341	0.308166
GbM_A05G4840	GbM_D10G2500	0.119921	0.385998	0.310677
GbM_D07G0057	GbM_D13G2477	0.28465	0.872506	0.326245
GbM_A05G0241	GbM_A13G2592	0.249837	0.708814	0.352472
GbM_A13G2592	GbM_D05G0244	0.249837	0.708814	0.352472
GbM_A10G0536	GbM_D06G1870	0.122221	0.332052	0.368077
GbM_A06G1869	GbM_A10G0536	0.130765	0.335484	0.38978
GbM_D06G1870	GbM_D10G0523	0.131123	0.332052	0.394887
GbM_D04G0083	GbM_D10G2500	0.129049	0.304099	0.424365
GbM_A05G0241	GbM_D13G2477	0.271783	0.626938	0.433509
GbM_D05G0244	GbM_D13G2477	0.271783	0.626938	0.433509
GbM_A05G4840	GbM_D04G0083	0.0209804	0.0468903	0.447436
GbM_A13G0587	GbM_D13G0761	0.0106385	0.0188689	0.56381
GbM_A13G2592	GbM_D13G2477	0.0139701	0.024492	0.570397
GbM_A05G1619	GbM_D05G1599	0.0148153	0.0250023	0.592557
GbM_A11G1426	GbM_D11G1434	0.0220604	0.0215842	1.02206
GbM_A13G0208	GbM_D13G0197	0.0197218	0.016439	1.19969
GbM_A05G1932	GbM_D05G1914	0	0	NaN
GbM_A04G0977	GbM_D04G1467	0	0	NaN
GbM_A05G0241	GbM_D05G0244	0	0	NaN
GbM_A06G1869	GbM_D06G1870	0.00511947	0	#NAME?
GbM_A10G0536	GbM_D10G0523	0.0229317	0	#NAME?

## Sheet: Gb-Gh
Seq_1	Seq_2	Ka	Ks	Ka_Ks
GhM_A05G1032	GbM_D05G1036	0	0.0137935	0
GhM_A05G3342	GbM_D05G3285	0	0.0276529	0
GhM_A05G4176	GbM_D04G0782	0	0.0339041	0
GhM_A10G2585	GbM_D10G2500	0	0.0262035	0
GbM_A05G4139	GhM_D04G0749	0	0.0339041	0
GbM_A05G1048	GhM_D05G1043	0	0.0137935	0
GbM_A07G2166	GhM_D07G2141	0	0.0591439	0
GbM_A09G1889	GhM_D09G1747	0	0.0545695	0
GbM_A10G2528	GhM_D10G2502	0	0.0262035	0
GbM_A13G2592	GhM_D13G2497	0	0.0506522	0
GbM_A10G2782	GhM_D10G2772	0.0079735	0.115862	0.0688192
GhM_A10G2808	GbM_D10G2776	0.0079682	0.102286	0.0779013
GhM_A05G1594	GbM_D10G0523	0.0999481	0.845927	0.118152
GbM_A05G1619	GhM_D10G0520	0.0999481	0.845927	0.118152
GhM_A05G1594	GbM_A10G0536	0.10855	0.845927	0.128321
GbM_A05G1619	GhM_A10G0546	0.10855	0.845927	0.128321
GhM_D05G1608	GbM_D10G0523	0.104237	0.808653	0.128902
GbM_D05G1599	GhM_D10G0520	0.104237	0.808653	0.128902
GhM_A10G2808	GbM_D04G0782	0.20723	1.58952	0.130373
GbM_A10G2782	GhM_D04G0749	0.20723	1.58952	0.130373
GhM_A09G1850	GbM_D09G1812	0.00740747	0.0540775	0.136979
GhM_A10G0546	GbM_D05G1599	0.112889	0.808653	0.139601
GbM_A10G0536	GhM_D05G1608	0.112889	0.808653	0.139601
GhM_A13G2909	GbM_D13G2809	0.00799475	0.052769	0.151505
GbM_A09G1889	GhM_D04G1403	0.129615	0.800415	0.161934
GhM_A09G1850	GbM_D04G1467	0.138888	0.787608	0.176342
GhM_A04G0953	GbM_A09G1889	0.0998148	0.54894	0.181832
GhM_D04G1403	GbM_D09G1812	0.129966	0.71393	0.182044
GbM_D04G1467	GhM_D09G1747	0.129966	0.71393	0.182044
GbM_D09G1812	GhM_D11G3965	0.252292	1.27566	0.197774
GbM_A04G0977	GhM_A09G1850	0.108696	0.541797	0.200622
GhM_D04G1403	GbM_D11G4005	0.237715	1.17835	0.201736
GbM_D04G1467	GhM_D11G3965	0.237715	1.17835	0.201736
GhM_A04G0953	GbM_D09G1812	0.100082	0.488911	0.204703
GbM_A04G0977	GhM_D09G1747	0.100082	0.488911	0.204703
GhM_A04G0953	GbM_D11G4005	0.21966	1.03865	0.211486
GbM_A04G0977	GhM_D11G3965	0.21966	1.03865	0.211486
GhM_D05G3320	GbM_D10G2500	0.10276	0.389756	0.263651
GbM_D05G3285	GhM_D10G2502	0.10276	0.389756	0.263651
GbM_A05G3331	GhM_D05G3320	0.0076629	0.0276529	0.27711
GhM_A05G0230	GbM_A13G2592	0.249837	0.708814	0.352472
GhM_A13G2584	GbM_D05G0244	0.249837	0.708814	0.352472
GbM_A05G0241	GhM_A13G2584	0.249837	0.708814	0.352472
GbM_A13G2592	GhM_D05G0236	0.249837	0.708814	0.352472
GhM_A10G0546	GbM_D06G1870	0.122221	0.332052	0.368077
GbM_A10G0536	GhM_D06G1866	0.122221	0.332052	0.368077
GhM_A06G1873	GbM_A10G0536	0.130765	0.335484	0.38978
GbM_D06G1870	GhM_D10G0520	0.131123	0.332052	0.394887
GbM_A13G0208	GhM_D10G2772	0.15475	0.373637	0.414173
GbM_A05G0241	GhM_D13G2497	0.249837	0.584821	0.427203
GbM_D05G0244	GhM_D13G2497	0.249837	0.584821	0.427203
GhM_D05G0236	GbM_D13G2477	0.271783	0.626938	0.433509
GhM_A05G0230	GbM_D13G2477	0.271783	0.626938	0.433509
GbM_A05G4840	GhM_D04G0066	0.0209073	0.0474466	0.440648
GhM_A05G4881	GbM_D04G0083	0.0209804	0.0468903	0.447436
GhM_A13G2584	GbM_D13G2477	0.0139701	0.024492	0.570397
GhM_A13G0588	GbM_D13G0761	0.0111319	0.0191093	0.582539
GhM_A05G1594	GbM_D05G1599	0.0148153	0.0250023	0.592557
GbM_A05G1619	GhM_D05G1608	0.0148153	0.0250023	0.592557
GbM_A11G1426	GhM_D11G1415	0.0164993	0.0215068	0.767164
GbM_A13G0587	GhM_D13G0772	0.0167605	0.0191093	0.877084
GhM_A11G1425	GbM_D11G1434	0.0220604	0.0215842	1.02206
GhM_A13G0228	GbM_D13G0197	0.0197218	0.016439	1.19969
GbM_A13G0208	GhM_D13G0213	0.0197218	0.016439	1.19969
GhM_A04G0953	GbM_D04G1467	0	0	NaN
GhM_A05G1921	GbM_D05G1914	0	0	NaN
GhM_A05G0230	GbM_D05G0244	0	0	NaN
GbM_A05G4840	GhM_A05G4881	0	0	NaN
GbM_A06G1869	GhM_A06G1873	0	0	NaN
GbM_A04G0977	GhM_D04G1403	0	0	NaN
GbM_A05G0241	GhM_D05G0236	0	0	NaN
GbM_A05G1932	GhM_D05G1935	0	0	NaN
GhM_A10G0546	GbM_D10G0523	0.0229317	0	#NAME?
GhM_A06G1873	GbM_D06G1870	0.00511947	0	#NAME?
GbM_A06G1869	GhM_D06G1866	0.00511947	0	#NAME?
GbM_A10G0536	GhM_D10G0520	0.00756627	0	#NAME?

## Sheet: Gb-Gr
Seq_1	Seq_2	Ka	Ks	Ka_Ks
GbM_D04G1467	Grai_04G010240	0	0.0221418	0
GbM_A05G4139	Grai_04G017070	0	0.0339041	0
GbM_A05G1048	Grai_05G009850	0	0.0137935	0
GbM_D07G2132	Grai_07G007850	0	0.0289891	0
GbM_A09G1889	Grai_09G018270	0	0.0545695	0
GbM_A10G2528	Grai_10G026440	0	0.0262035	0
GbM_A13G2592	Grai_13G026590	0	0.0506522	0
GbM_A05G4840	Grai_05G031810	0.102619	0.87903	0.116741
GbM_A10G2782	Grai_10G029180	0.0120083	0.101635	0.118151
GbM_A05G1619	Grai_10G005360	0.0999481	0.845927	0.118152
GbM_D10G0523	Grai_05G015020	0.0956837	0.808653	0.118325
GbM_A10G0536	Grai_05G015020	0.104237	0.808653	0.128902
GbM_D05G1599	Grai_10G005360	0.104237	0.808653	0.128902
GbM_A10G2782	Grai_04G017070	0.20723	1.58952	0.130373
GbM_D13G2809	Grai_05G009850	0.143571	1.06857	0.134358
GbM_D05G1036	Grai_13G029710	0.143571	1.06857	0.134358
GbM_A13G2903	Grai_05G009850	0.138659	1.00196	0.138388
GbM_D04G0083	Grai_05G031810	0.102619	0.724641	0.141613
GbM_A05G1048	Grai_13G029710	0.143571	1.01194	0.141877
GbM_D05G3285	Grai_04G024120	0.111086	0.738424	0.150436
GbM_D10G2776	Grai_04G017070	0.198107	1.30162	0.1522
GbM_A05G1619	Grai_06G019410	0.114033	0.674591	0.16904
GbM_D05G1599	Grai_06G019410	0.114033	0.674591	0.16904
GbM_A09G1889	Grai_04G010240	0.129615	0.724879	0.178809
GbM_A05G3331	Grai_04G024120	0.120008	0.669804	0.179168
GbM_D04G1467	Grai_09G018270	0.129966	0.71393	0.182044
GbM_D06G1870	Grai_05G015020	0.122944	0.670076	0.183477
GbM_A06G1869	Grai_05G015020	0.140386	0.743844	0.18873
GbM_D06G1870	Grai_06G019410	0.015152	0.0776555	0.195119
GbM_D11G4005	Grai_09G018270	0.252292	1.27566	0.197774
GbM_A05G3331	Grai_10G026440	0.0784219	0.39547	0.198301
GbM_D09G1812	Grai_04G010240	0.129966	0.646846	0.200923
GbM_D11G4005	Grai_04G010240	0.237715	1.17835	0.201736
GbM_A04G0977	Grai_09G018270	0.100082	0.488911	0.204703
GbM_A13G2903	Grai_13G029710	0.0120243	0.052769	0.227867
GbM_A10G0536	Grai_06G019410	0.104587	0.458182	0.228265
GbM_A10G2528	Grai_05G031810	0.102619	0.43819	0.234188
GbM_D10G2776	Grai_05G009850	0.427159	1.77705	0.240376
GbM_D10G0523	Grai_06G019410	0.11327	0.458182	0.247216
GbM_A07G0059	Grai_13G026590	0.275128	1.10657	0.248632
GbM_D05G3285	Grai_10G026440	0.10276	0.389756	0.263651
GbM_D07G0057	Grai_13G026590	0.26858	1.01492	0.264632
GbM_D10G2500	Grai_05G031810	0.102901	0.387518	0.265538
GbM_A06G1869	Grai_06G019410	0.0227866	0.078332	0.290897
GbM_A05G4840	Grai_04G024120	0.0138973	0.0471668	0.294642
GbM_A05G1619	Grai_05G015020	0.00737107	0.0250023	0.294815
GbM_A05G4840	Grai_10G026440	0.119921	0.385998	0.310677
GbM_A10G2528	Grai_04G024120	0.116335	0.364747	0.318947
GbM_A13G2592	Grai_05G002300	0.249837	0.708814	0.352472
GbM_D10G2500	Grai_04G024120	0.116659	0.319716	0.364883
GbM_D06G1870	Grai_10G005360	0.131123	0.332052	0.394887
GbM_A06G1869	Grai_10G005360	0.139747	0.335484	0.416554
GbM_D04G0083	Grai_10G026440	0.129049	0.304099	0.424365
GbM_A05G0241	Grai_13G026590	0.249837	0.584821	0.427203
GbM_D05G0244	Grai_13G026590	0.249837	0.584821	0.427203
GbM_D13G2477	Grai_05G002300	0.271783	0.626938	0.433509
GbM_A05G3331	Grai_05G031810	0.0154247	0.027526	0.560368
GbM_A13G0587	Grai_13G008420	0.0106385	0.0188689	0.56381
GbM_D13G2477	Grai_13G026590	0.0139701	0.024492	0.570397
GbM_D13G0197	Grai_13G002110	0.00982815	0.0162608	0.604408
GbM_D10G2776	Grai_10G029180	0.00792087	0.0118346	0.669299
GbM_A04G0977	Grai_04G010240	0	0	NaN
GbM_D04G0782	Grai_04G017070	0	0	NaN
GbM_D05G1036	Grai_04G017070	0.391656	NaN	NaN
GbM_D13G2809	Grai_04G017070	0.427364	NaN	NaN
GbM_A05G0241	Grai_05G002300	0	0	NaN
GbM_D05G0244	Grai_05G002300	0	0	NaN
GbM_A05G4139	Grai_05G009850	0.391656	NaN	NaN
GbM_A10G2782	Grai_05G009850	0.417604	NaN	NaN
GbM_D04G0782	Grai_05G009850	0.391656	NaN	NaN
GbM_D05G1036	Grai_05G009850	0	0	NaN
GbM_A05G1932	Grai_05G018170	0	0	NaN
GbM_D05G1914	Grai_05G018170	0	0	NaN
GbM_A09G1889	Grai_05G031810	0.338391	NaN	NaN
GbM_D09G1812	Grai_05G031810	0.339589	NaN	NaN
GbM_A05G3331	Grai_09G018270	0.230963	NaN	NaN
GbM_A10G2528	Grai_09G018270	0.410592	NaN	NaN
GbM_D05G3285	Grai_09G018270	0.338989	NaN	NaN
GbM_D10G2500	Grai_09G018270	0.39901	NaN	NaN
GbM_D09G1812	Grai_09G018270	0	0	NaN
GbM_D10G0523	Grai_10G005360	0	0	NaN
GbM_A09G1889	Grai_10G026440	0.397689	NaN	NaN
GbM_D10G2500	Grai_10G026440	0	0	NaN
GbM_D09G1812	Grai_10G026440	0.39901	NaN	NaN
GbM_D13G0761	Grai_13G008420	0	0	NaN
GbM_D04G0782	Grai_13G029710	0.427364	NaN	NaN
GbM_D13G2809	Grai_13G029710	0	0	NaN
GbM_D04G0083	Grai_04G024120	0.0209438	0	#NAME?
GbM_D05G1599	Grai_05G015020	0.00737107	0	#NAME?
GbM_D05G3285	Grai_05G031810	0.0076727	0	#NAME?
GbM_A10G0536	Grai_10G005360	0.0229317	0	#NAME?
GbM_A13G0208	Grai_13G002110	0.0298052	0	#NAME?

## Sheet: Gh-Gh
Seq_1	Seq_2	Ka	Ks	Ka_Ks
GhM_A05G1032	GhM_D05G1043	0	0.0137935	0
GhM_A05G3342	GhM_D05G3320	0	0.0276529	0
GhM_A05G4176	GhM_D04G0749	0	0.0339041	0
GhM_A10G2585	GhM_D10G2502	0	0.0262035	0
GhM_A13G2584	GhM_D13G2497	0	0.0506522	0
GhM_A10G2808	GhM_D10G2772	0.00397352	0.116111	0.0342217
GhM_A05G4881	GhM_D05G3320	0.102478	0.886495	0.115599
GhM_A05G1594	GhM_D10G0520	0.0999481	0.845927	0.118152
GhM_A05G3342	GhM_A05G4881	0.102478	0.804221	0.127426
GhM_A05G1594	GhM_A10G0546	0.10855	0.845927	0.128321
GhM_D05G1608	GhM_D10G0520	0.104237	0.808653	0.128902
GhM_A10G2808	GhM_D04G0749	0.20723	1.58952	0.130373
GhM_D05G1043	GhM_D13G2809	0.143571	1.06857	0.134358
GhM_A09G1850	GhM_D09G1747	0.00740747	0.0540775	0.136979
GhM_A10G0546	GhM_D05G1608	0.112889	0.808653	0.139601
GhM_A05G1032	GhM_D13G2809	0.143571	1.01194	0.141877
GhM_A13G2909	GhM_D05G1043	0.143796	1.00196	0.143515
GhM_A05G1032	GhM_A13G2909	0.143796	0.950211	0.15133
GhM_A13G2909	GhM_D13G2809	0.00799475	0.052769	0.151505
GhM_D04G0066	GhM_D05G3320	0.111315	0.730087	0.152468
GhM_A05G3342	GhM_D04G0066	0.111315	0.662626	0.167991
GhM_A09G1850	GhM_D04G1403	0.138888	0.787608	0.176342
GhM_D04G1403	GhM_D09G1747	0.129966	0.71393	0.182044
GhM_A09G1850	GhM_D11G3965	0.259259	1.32348	0.195891
GhM_A05G1594	GhM_D06G1866	0.131804	0.670076	0.1967
GhM_D05G1608	GhM_D06G1866	0.131804	0.670076	0.1967
GhM_D09G1747	GhM_D11G3965	0.252292	1.27566	0.197774
GhM_A04G0953	GhM_A09G1850	0.108696	0.541797	0.200622
GhM_A06G1873	GhM_D05G1608	0.149433	0.743844	0.200894
GhM_D04G1403	GhM_D11G3965	0.237715	1.17835	0.201736
GhM_A04G0953	GhM_D09G1747	0.100082	0.488911	0.204703
GhM_A04G0953	GhM_D11G3965	0.21966	1.03865	0.211486
GhM_A05G1594	GhM_A06G1873	0.149433	0.679172	0.220023
GhM_D04G0749	GhM_D13G0213	0.182969	0.815004	0.224501
GhM_A10G2585	GhM_D05G3320	0.102478	0.44084	0.232462
GhM_A07G0044	GhM_D13G2497	0.275128	1.10657	0.248632
GhM_A05G3342	GhM_A10G2585	0.102478	0.394313	0.259891
GhM_D05G3320	GhM_D10G2502	0.10276	0.389756	0.263651
GhM_D07G0049	GhM_D13G2497	0.26858	1.01492	0.264632
GhM_A05G4881	GhM_A10G2585	0.119587	0.435641	0.274508
GhM_A05G3342	GhM_D10G2502	0.10276	0.346579	0.296497
GhM_A13G2584	GhM_D07G0049	0.26858	0.891776	0.301174
GhM_A05G4881	GhM_D10G2502	0.119921	0.385998	0.310677
GhM_A05G0230	GhM_A13G2584	0.249837	0.708814	0.352472
GhM_A13G2584	GhM_D05G0236	0.249837	0.708814	0.352472
GhM_D04G0066	GhM_D10G2502	0.129049	0.304099	0.424365
GhM_A05G0230	GhM_D13G2497	0.249837	0.584821	0.427203
GhM_D05G0236	GhM_D13G2497	0.249837	0.584821	0.427203
GhM_A05G4881	GhM_D04G0066	0.0209073	0.0474466	0.440648
GhM_A05G1594	GhM_D05G1608	0.0148153	0.0250023	0.592557
GhM_A11G1425	GhM_D11G1415	0.0164993	0.0215068	0.767164
GhM_A13G0588	GhM_D13G0772	0.0167605	0.0191093	0.877084
GhM_A13G0228	GhM_D13G0213	0.0197218	0.016439	1.19969
GhM_A04G0953	GhM_D04G1403	0	0	NaN
GhM_A05G0230	GhM_D05G0236	0	0	NaN
GhM_A05G1921	GhM_D05G1935	0	0	NaN
GhM_A06G1873	GhM_D06G1866	0.00511947	0	#NAME?
GhM_A10G0546	GhM_D10G0520	0.00756627	0	#NAME?

## Sheet: Gh-Gr
Seq_1	Seq_2	Ka	Ks	Ka_Ks
GhM_A05G4176	Grai_04G017070	0	0.0339041	0
GhM_A05G1032	Grai_05G009850	0	0.0137935	0
GhM_D07G2141	Grai_07G007850	0	0.0289891	0
GhM_A10G2585	Grai_10G026440	0	0.0262035	0
GhM_A13G2584	Grai_13G026590	0	0.0506522	0
GhM_A10G2808	Grai_10G029180	0.0079788	0.101851	0.0783378
GhM_A05G4881	Grai_05G031810	0.102619	0.87903	0.116741
GhM_A05G1594	Grai_10G005360	0.0999481	0.845927	0.118152
GhM_D10G0520	Grai_05G015020	0.0956837	0.808653	0.118325
GhM_A10G0546	Grai_05G015020	0.104237	0.808653	0.128902
GhM_D05G1608	Grai_10G005360	0.104237	0.808653	0.128902
GhM_A10G2808	Grai_04G017070	0.20723	1.58952	0.130373
GhM_D13G2809	Grai_05G009850	0.143571	1.06857	0.134358
GhM_D05G1043	Grai_13G029710	0.143571	1.06857	0.134358
GhM_A09G1850	Grai_09G018270	0.00740747	0.0540775	0.136979
GhM_D04G0066	Grai_05G031810	0.102619	0.724641	0.141613
GhM_A05G1032	Grai_13G029710	0.143571	1.01194	0.141877
GhM_A13G2909	Grai_05G009850	0.143796	1.00196	0.143515
GhM_D05G3320	Grai_04G024120	0.111086	0.738424	0.150436
GhM_A13G2909	Grai_13G029710	0.00799475	0.052769	0.151505
GhM_A05G3342	Grai_04G024120	0.111086	0.669804	0.165848
GhM_A05G1594	Grai_06G019410	0.114033	0.674591	0.16904
GhM_D05G1608	Grai_06G019410	0.114033	0.674591	0.16904
GhM_D04G1403	Grai_09G018270	0.129966	0.71393	0.182044
GhM_D06G1866	Grai_05G015020	0.122944	0.670076	0.183477
GhM_A06G1873	Grai_05G015020	0.140386	0.743844	0.18873
GhM_A09G1850	Grai_04G010240	0.138888	0.71393	0.194541
GhM_D06G1866	Grai_06G019410	0.015152	0.0776555	0.195119
GhM_D11G3965	Grai_09G018270	0.252292	1.27566	0.197774
GhM_D09G1747	Grai_04G010240	0.129966	0.646846	0.200923
GhM_D11G3965	Grai_04G010240	0.237715	1.17835	0.201736
GhM_A04G0953	Grai_09G018270	0.100082	0.488911	0.204703
GhM_D10G2772	Grai_05G009850	0.410195	1.99353	0.205763
GhM_A10G0546	Grai_06G019410	0.104587	0.458182	0.228265
GhM_A10G2585	Grai_05G031810	0.102619	0.43819	0.234188
GhM_A05G4176	Grai_13G002110	0.213994	0.86613	0.247069
GhM_D10G0520	Grai_06G019410	0.11327	0.458182	0.247216
GhM_A07G0044	Grai_13G026590	0.275128	1.10657	0.248632
GhM_D05G3320	Grai_10G026440	0.10276	0.389756	0.263651
GhM_D07G0049	Grai_13G026590	0.26858	1.01492	0.264632
GhM_D10G2502	Grai_05G031810	0.102901	0.387518	0.265538
GhM_D04G1403	Grai_04G010240	0.0061069	0.0222651	0.274282
GhM_A05G3342	Grai_05G031810	0.0076727	0.027526	0.278744
GhM_A06G1873	Grai_06G019410	0.0227866	0.078332	0.290897
GhM_A05G4881	Grai_04G024120	0.0138973	0.0471668	0.294642
GhM_A05G1594	Grai_05G015020	0.00737107	0.0250023	0.294815
GhM_A05G3342	Grai_10G026440	0.10276	0.346579	0.296497
GhM_A05G4881	Grai_10G026440	0.119921	0.385998	0.310677
GhM_A10G2585	Grai_04G024120	0.116335	0.364747	0.318947
GhM_D10G2772	Grai_10G029180	0.00394998	0.0118346	0.333766
GhM_A13G2584	Grai_05G002300	0.249837	0.708814	0.352472
GhM_D10G2502	Grai_04G024120	0.116659	0.319716	0.364883
GhM_D06G1866	Grai_10G005360	0.131123	0.332052	0.394887
GhM_A06G1873	Grai_10G005360	0.139747	0.335484	0.416554
GhM_D04G0066	Grai_10G026440	0.129049	0.304099	0.424365
GhM_D13G2497	Grai_05G002300	0.249837	0.584821	0.427203
GhM_A05G0230	Grai_13G026590	0.249837	0.584821	0.427203
GhM_D05G0236	Grai_13G026590	0.249837	0.584821	0.427203
GhM_A11G1147	Grai_07G013430	0.202029	0.445232	0.453761
GhM_A13G0588	Grai_13G008420	0.0111319	0.0191093	0.582539
GhM_D13G0213	Grai_13G002110	0.00982815	0.0162608	0.604408
GhM_A04G0953	Grai_04G010240	0	0	NaN
GhM_D04G0749	Grai_04G017070	0	0	NaN
GhM_D05G1043	Grai_04G017070	0.391656	NaN	NaN
GhM_D13G2809	Grai_04G017070	0.427364	NaN	NaN
GhM_A05G0230	Grai_05G002300	0	0	NaN
GhM_D05G0236	Grai_05G002300	0	0	NaN
GhM_A05G4176	Grai_05G009850	0.391656	NaN	NaN
GhM_A10G2808	Grai_05G009850	0.417604	NaN	NaN
GhM_D04G0749	Grai_05G009850	0.391656	NaN	NaN
GhM_D05G1043	Grai_05G009850	0	0	NaN
GhM_A05G1921	Grai_05G018170	0	0	NaN
GhM_D05G1935	Grai_05G018170	0	0	NaN
GhM_A09G1850	Grai_05G031810	0.352923	NaN	NaN
GhM_A05G3342	Grai_09G018270	0.338989	NaN	NaN
GhM_A10G2585	Grai_09G018270	0.410592	NaN	NaN
GhM_D05G3320	Grai_09G018270	0.338989	NaN	NaN
GhM_D10G2502	Grai_09G018270	0.39901	NaN	NaN
GhM_D09G1747	Grai_09G018270	0	0	NaN
GhM_A09G1850	Grai_10G026440	0.411969	NaN	NaN
GhM_D10G2502	Grai_10G026440	0	0	NaN
GhM_D09G1747	Grai_10G026440	0.39901	NaN	NaN
GhM_D13G2497	Grai_13G026590	0	0	NaN
GhM_D04G0749	Grai_13G029710	0.427364	NaN	NaN
GhM_D13G2809	Grai_13G029710	0	0	NaN
GhM_D04G0066	Grai_04G024120	0.0208709	0	#NAME?
GhM_D05G1608	Grai_05G015020	0.00737107	0	#NAME?
GhM_D05G3320	Grai_05G031810	0.0076727	0	#NAME?
GhM_A10G0546	Grai_10G005360	0.0229317	0	#NAME?
GhM_D10G0520	Grai_10G005360	0.0152096	0	#NAME?
GhM_A13G0228	Grai_13G002110	0.0298052	0	#NAME?
GhM_D13G0772	Grai_13G008420	0.00555558	0	#NAME?

## Sheet: Gr-Gr
Seq_1	Seq_2	Ka	Ks	Ka_Ks
Grai_05G015020	Grai_10G005360	0.0956837	0.808653	0.118325
Grai_05G009850	Grai_13G029710	0.143571	1.06857	0.134358
Grai_04G024120	Grai_05G031810	0.102408	0.732843	0.139741
Grai_05G015020	Grai_06G019410	0.10539	0.674591	0.156227
Grai_04G017070	Grai_10G029180	0.210933	1.28309	0.164394
Grai_05G009850	Grai_10G029180	0.410195	2.25324	0.182047
Grai_04G010240	Grai_09G018270	0.129966	0.646846	0.200923
Grai_06G019410	Grai_10G005360	0.11327	0.458182	0.247216
Grai_05G031810	Grai_10G026440	0.102901	0.387518	0.265538
Grai_04G024120	Grai_10G026440	0.116659	0.319716	0.364883
Grai_05G002300	Grai_13G026590	0.249837	0.584821	0.427203
Grai_04G017070	Grai_05G009850	0.391656	NaN	NaN
Grai_04G010240	Grai_10G026440	0.449883	NaN	NaN
Grai_04G017070	Grai_13G029710	0.427364	NaN	NaN
Grai_05G031810	Grai_09G018270	0.339589	NaN	NaN
Grai_09G018270	Grai_10G026440	0.39901	NaN	NaN
