# Supplementary material for: Genome-Wide and Expression Pattern Analysis of the DVL Gene Family Reveals GhM_A05G1032 Is Involved in Fuzz Development in G. hirsutum
Source: Int J Mol Sci. 2024 Jan 22;25(2):1346. doi: 10.3390/ijms25021346 (PMC10816595; doi:10.3390/ijms25021346)
Supplement: Supplementary file 1 [file ijms-25-01346-s001.zip › Table S4.xlsx]

## Sheet: Sheet1
Table S4. Interaction network of GhM_A05G1032 in the MEturquoise module.
fromNode	toNode	weight
GhM_A05G1032	GhM_D03G1158	0.34451
GhM_A05G1032	GhM_A08G1305	0.339647
GhM_A05G1032	GhM_D12G0364	0.338224
GhM_A05G1032	GhM_D07G2827	0.337926
GhM_A05G1032	GhM_A07G2930	0.337217
GhM_A05G1032	GhM_D07G2103	0.336922
GhM_A05G1032	GhM_D04G1880	0.336387
GhM_A05G1032	GhM_A05G3154	0.33586
GhM_A05G1032	GhM_A13G2291	0.334492
GhM_A05G1032	GhM_A11G0418	0.333989
GhM_A05G1032	GhM_A08G2747	0.333891
GhM_A05G1032	GhM_D04G1896	0.332822
GhM_A05G1032	GhM_A09G2173	0.331659
GhM_A05G1032	GhM_D07G1934	0.331102
GhM_A05G1032	GhM_A06G1066	0.330449
GhM_A05G1032	GhM_A11G1567	0.330118
GhM_A05G1032	GhM_D09G1757	0.330022
GhM_A05G1032	GhM_D05G3129	0.329646
GhM_A05G1032	GhM_D02G2231	0.329609
GhM_A05G1032	GhM_A07G1984	0.328843
GhM_A05G1032	GhM_D11G1676	0.328815
GhM_A05G1032	GhM_D05G1060	0.328558
GhM_A05G1032	GhM_A13G2642	0.328432
GhM_A05G1032	GhM_D04G0785	0.327896
GhM_A05G1032	GhM_A11G1667	0.327552
GhM_A05G1032	GhM_A10G2154	0.327444
GhM_A05G1032	GhM_D08G3013	0.325799
GhM_A05G1032	GhM_A07G2166	0.325744
GhM_A05G1032	GhM_D05G0036	0.323528
GhM_A05G1032	GhM_A13G2449	0.323005
GhM_A05G1032	GhM_D11G0645	0.322938
GhM_A05G1032	GhM_D05G2172	0.322782
GhM_A05G1032	GhM_A10G1268	0.322659
GhM_A05G1032	GhM_D11G1561	0.321682
GhM_A05G1032	GhM_D10G1063	0.321585
GhM_A05G1032	GhM_D07G0986	0.321393
GhM_A05G1032	GhM_A13G2328	0.321127
GhM_A05G1032	GhM_A11G0589	0.320721
GhM_A05G1032	GhM_D02G0945	0.320212
GhM_A05G1032	GhM_A11G3434	0.319459
GhM_A05G1032	GhM_D08G0119	0.319361
GhM_A05G1032	GhM_D04G2266	0.319179
GhM_A05G1032	GhM_D10G2177	0.318295
GhM_A05G1032	GhM_A11G1587	0.31823
GhM_A05G1032	GhM_D12G3244	0.318161
GhM_A05G1032	GhM_D11G0494	0.317546
GhM_A05G1032	GhM_A12G2126	0.31622
GhM_A05G1032	GhM_A13G2566	0.314635
GhM_A05G1032	GhM_D05G3048	0.314387
GhM_A05G1032	GhM_D11G1582	0.31434
GhM_A05G1032	GhM_A08G3081	0.313341
GhM_A05G1032	GhM_D13G1599	0.313331
GhM_A05G1032	GhM_D13G2347	0.313231
GhM_A05G1032	GhM_D13G2216	0.312162
GhM_A05G1032	GhM_A09G2789	0.311783
GhM_A05G1032	GhM_A05G3885	0.311487
GhM_A05G1032	GhM_A11G1589	0.310593
GhM_A05G1032	GhM_A09G0332	0.310036
GhM_A05G1032	GhM_A13G2405	0.309874
GhM_A05G1032	GhM_A07G2881	0.309809
GhM_A05G1032	GhM_A10G2249	0.30931
GhM_A05G1032	GhM_A13G0558	0.308804
GhM_A05G1032	GhM_A12G0459	0.308534
GhM_A05G1032	GhM_D11G0584	0.308526
GhM_A05G1032	GhM_D09G1021	0.308388
GhM_A05G1032	GhM_D09G2859	0.307952
GhM_A05G1032	GhM_A07G2556	0.30756
GhM_A05G1032	GhM_D13G2175	0.307544
GhM_A05G1032	GhM_D01G1528	0.307237
GhM_A05G1032	GhM_D10G0913	0.307035
GhM_A05G1032	GhM_A11G0392	0.306494
GhM_A05G1032	GhM_D10G1851	0.306408
GhM_A05G1032	GhM_D07G2458	0.306005
GhM_A05G1032	GhM_A07G2270	0.305673
GhM_A05G1032	GhM_D03G1736	0.304688
GhM_A05G1032	GhM_D12G1801	0.304408
GhM_A05G1032	GhM_A10G1023	0.304105
GhM_A05G1032	GhM_D10G0931	0.303685
GhM_A05G1032	GhM_D07G2450	0.301826
GhM_A05G1032	GhM_D11G0126	0.300744
GhM_A05G1032	GhM_A13G2459	0.3002
GhM_A05G1032	GhM_D09G1632	0.299645
GhM_A05G1032	GhM_D10G0609	0.299589
GhM_A05G1032	GhM_D13G2353	0.299447
GhM_A05G1032	GhM_A10G1120	0.299371
GhM_A05G1032	GhM_A12G0326	0.298845
GhM_A05G1032	GhM_A05G1694	0.298676
GhM_A05G1032	GhM_D05G0588	0.298565
GhM_A05G1032	GhM_A07G1432	0.298269
GhM_A05G1032	GhM_D03G0460	0.297986
GhM_A05G1032	GhM_D01G0358	0.297783
GhM_A05G1032	GhM_A09G1085	0.297372
GhM_A05G1032	GhM_A08G2484	0.297288
GhM_A05G1032	GhM_A10G0637	0.297237
GhM_A05G1032	GhM_D13G1507	0.297152
GhM_A05G1032	GhM_D02G2376	0.296258
GhM_A05G1032	GhM_A08G3059	0.296019
GhM_A05G1032	GhM_D09G2553	0.295001
GhM_A05G1032	GhM_A06G2553	0.294368
GhM_A05G1032	GhM_D06G2546	0.293903
GhM_A05G1032	GhM_D11G1339	0.293586
GhM_A05G1032	GhM_A07G2354	0.292788
GhM_A05G1032	GhM_A05G1138	0.29216
GhM_A05G1032	GhM_D05G3361	0.291855
GhM_A05G1032	GhM_D09G2086	0.291591
GhM_A05G1032	GhM_D01G2002	0.290698
GhM_A05G1032	GhM_A05G2771	0.290006
GhM_A05G1032	GhM_D09G2821	0.289776
GhM_A05G1032	GhM_A12G1730	0.289565
GhM_A05G1032	GhM_D02G1181	0.288469
GhM_A05G1032	GhM_A06G0402	0.288088
GhM_A05G1032	GhM_D06G2176	0.28795
GhM_A05G1032	GhM_A09G1739	0.287793
GhM_A05G1032	GhM_A08G1887	0.287716
GhM_A05G1032	GhM_D02G1932	0.287081
GhM_A05G1032	GhM_D01G0051	0.287029
GhM_A05G1032	GhM_D09G1663	0.286353
GhM_A05G1032	GhM_A12G3043	0.286282
GhM_A05G1032	GhM_D06G0658	0.285676
GhM_A05G1032	GhM_A08G2675	0.284998
GhM_A05G1032	GhM_A09G1957	0.28469
GhM_A05G1032	GhM_D05G2485	0.284244
GhM_A05G1032	GhM_D09G1629	0.283551
GhM_A05G1032	GhM_D06G2500	0.282696
GhM_A05G1032	GhM_D04G1576	0.282493
GhM_A05G1032	GhM_D12G3225	0.282304
GhM_A05G1032	GhM_D08G2399	0.281667
GhM_A05G1032	GhM_D04G2391	0.281648
GhM_A05G1032	GhM_D11G2334	0.280474
GhM_A05G1032	GhM_D10G1739	0.279631
GhM_A05G1032	GhM_D09G0120	0.279252
GhM_A05G1032	GhM_D06G0838	0.278631
GhM_A05G1032	GhM_D12G2926	0.278567
GhM_A05G1032	GhM_D12G1680	0.278562
GhM_A05G1032	GhM_D03G1534	0.278161
GhM_A05G1032	GhM_D01G2018	0.277935
GhM_A05G1032	GhM_D09G2665	0.277664
GhM_A05G1032	GhM_A12G2447	0.277518
GhM_A05G1032	GhM_A13G2651	0.276683
GhM_A05G1032	GhM_D11G3855	0.276564
GhM_A05G1032	GhM_D01G2514	0.276433
GhM_A05G1032	GhM_D07G2287	0.27604
GhM_A05G1032	GhM_D10G2173	0.276023
GhM_A05G1032	GhM_A11G1340	0.2759
GhM_A05G1032	GhM_D04G1223	0.275663
GhM_A05G1032	GhM_A09G2398	0.275464
GhM_A05G1032	GhM_D10G1297	0.27519
GhM_A05G1032	GhM_D08G2987	0.273434
GhM_A05G1032	GhM_A07G2647	0.271982
GhM_A05G1032	GhM_D11G1251	0.271962
GhM_A05G1032	GhM_D12G2304	0.271675
GhM_A05G1032	GhM_A07G0532	0.271427
GhM_A05G1032	GhM_A10G0037	0.271331
GhM_A05G1032	GhM_A13G1557	0.27112
GhM_A05G1032	GhM_A09G2867	0.271103
GhM_A05G1032	GhM_D13G1329	0.27102
GhM_A05G1032	GhM_A05G2728	0.27025
GhM_A05G1032	GhM_A12G3339	0.268796
GhM_A05G1032	GhM_A08G1724	0.26788
GhM_A05G1032	GhM_D09G2714	0.267239
GhM_A05G1032	GhM_D11G2545	0.266814
GhM_A05G1032	GhM_D11G3289	0.266761
GhM_A05G1032	GhM_A10G0640	0.266551
GhM_A05G1032	GhM_D10G0010	0.265184
GhM_A05G1032	GhM_A13G2562	0.265068
GhM_A05G1032	GhM_D09G1204	0.265054
GhM_A05G1032	GhM_D07G2533	0.264876
GhM_A05G1032	GhM_D03G1586	0.264776
GhM_A05G1032	GhM_D10G0299	0.263837
GhM_A05G1032	GhM_D01G2625	0.263798
GhM_A05G1032	GhM_D11G2447	0.263195
GhM_A05G1032	GhM_A13G0372	0.263162
GhM_A05G1032	GhM_A13G0388	0.262753
GhM_A05G1032	GhM_D08G2500	0.262133
GhM_A05G1032	GhM_D05G2775	0.261231
GhM_A05G1032	GhM_D13G2473	0.261171
GhM_A05G1032	GhM_A07G0734	0.259717
GhM_A05G1032	GhM_D11G0854	0.259365
GhM_A05G1032	GhM_D07G0526	0.25912
GhM_A05G1032	GhM_D07G2792	0.258119
GhM_A05G1032	GhM_D03G1580	0.257054
GhM_A05G1032	GhM_A05G3133	0.256817
GhM_A05G1032	GhM_A09G2172	0.256111
GhM_A05G1032	GhM_D03G1637	0.255946
GhM_A05G1032	GhM_A06G1882	0.255806
GhM_A05G1032	GhM_D01G0147	0.255637
GhM_A05G1032	GhM_D09G1794	0.253113
GhM_A05G1032	GhM_D05G1019	0.252701
GhM_A05G1032	GhM_D09G0358	0.25218
GhM_A05G1032	GhM_D06G2455	0.250276
GhM_A05G1032	GhM_D02G0601	0.249917
GhM_A05G1032	GhM_D09G2586	0.249189
GhM_A05G1032	GhM_D08G0845	0.249136
GhM_A05G1032	GhM_D09G1833	0.24867
GhM_A05G1032	GhM_D10G0249	0.247259
GhM_A05G1032	GhM_A08G2935	0.24668
GhM_A05G1032	GhM_A12G3150	0.246409
GhM_A05G1032	GhM_D04G0856	0.246062
GhM_A05G1032	GhM_A13G2925	0.245617
GhM_A05G1032	GhM_A10G1166	0.245345
GhM_A05G1032	GhM_A11G3377	0.244818
GhM_A05G1032	GhM_A09G1934	0.243241
GhM_A05G1032	GhM_D11G1729	0.242254
GhM_A05G1032	GhM_A09G0201	0.242054
GhM_A05G1032	GhM_A05G1106	0.241988
GhM_A05G1032	GhM_A12G2429	0.241968
GhM_A05G1032	GhM_A06G2498	0.241852
GhM_A05G1032	GhM_D09G1810	0.241608
GhM_A05G1032	GhM_A11G4051	0.241524
GhM_A05G1032	GhM_D06G1643	0.240734
GhM_A05G1032	GhM_D08G2758	0.240642
GhM_A05G1032	GhM_A13G1365	0.240248
GhM_A05G1032	GhM_A07G1797	0.239751
GhM_A05G1032	GhM_D02G0126	0.239651
GhM_A05G1032	GhM_A10G2009	0.239331
GhM_A05G1032	GhM_A10G1138	0.238442
GhM_A05G1032	GhM_A06G2202	0.238398
GhM_A05G1032	GhM_D13G2023	0.238014
GhM_A05G1032	GhM_A11G1178	0.237993
GhM_A05G1032	GhM_D08G0191	0.237724
GhM_A05G1032	GhM_D04G1715	0.237037
GhM_A05G1032	GhM_A12G0565	0.237015
GhM_A05G1032	GhM_D08G0328	0.235495
GhM_A05G1032	GhM_A10G0850	0.235175
GhM_A05G1032	GhM_D05G3845	0.234231
GhM_A05G1032	GhM_D02G0058	0.233825
GhM_A05G1032	GhM_A09G2840	0.230947
GhM_A05G1032	GhM_D05G0099	0.230701
GhM_A05G1032	GhM_D11G2374	0.230357
GhM_A05G1032	GhM_D08G0457	0.23006
GhM_A05G1032	GhM_D08G1607	0.229259
GhM_A05G1032	GhM_D05G0811	0.229092
GhM_A05G1032	GhM_D09G2068	0.228683
GhM_A05G1032	GhM_D11G3271	0.227938
GhM_A05G1032	GhM_D06G2193	0.227894
GhM_A05G1032	GhM_D11G3712	0.227877
GhM_A05G1032	GhM_A13G0035	0.227814
GhM_A05G1032	GhM_D05G1453	0.227564
GhM_A05G1032	GhM_D01G1172	0.227563
GhM_A05G1032	GhM_D08G1340	0.227009
GhM_A05G1032	GhM_A08G2549	0.226723
GhM_A05G1032	GhM_D12G2927	0.226693
GhM_A05G1032	GhM_D13G2504	0.225323
GhM_A05G1032	GhM_A08G2367	0.2247
GhM_A05G1032	GhM_A08G0959	0.224355
GhM_A05G1032	GhM_D05G0313	0.224026
GhM_A05G1032	GhM_D02G1933	0.223698
GhM_A05G1032	GhM_D07G1162	0.223581
GhM_A05G1032	GhM_D11G0495	0.223198
GhM_A05G1032	GhM_D06G1777	0.222844
GhM_A05G1032	GhM_A06G2346	0.222551
GhM_A05G1032	GhM_D05G4176	0.222302
GhM_A05G1032	GhM_A07G0608	0.221933
GhM_A05G1032	GhM_A05G3124	0.22173
GhM_A05G1032	GhM_D01G0881	0.220712
GhM_A05G1032	GhM_D01G1992	0.220235
GhM_A05G1032	GhM_A11G2725	0.219964
GhM_A05G1032	GhM_A07G2033	0.218965
GhM_A05G1032	GhM_D08G2692	0.218459
GhM_A05G1032	GhM_A09G1355	0.217723
GhM_A05G1032	GhM_D10G2037	0.217693
GhM_A05G1032	GhM_A11G0084	0.216622
GhM_A05G1032	GhM_A07G0314	0.21646
GhM_A05G1032	GhM_A13G1628	0.216436
GhM_A05G1032	GhM_D13G0488	0.216369
GhM_A05G1032	GhM_A08G0657	0.216094
GhM_A05G1032	GhM_A09G0358	0.215746
GhM_A05G1032	GhM_D01G1396	0.215564
GhM_A05G1032	GhM_D09G1368	0.214768
GhM_A05G1032	GhM_A11G3356	0.213823
GhM_A05G1032	GhM_D06G0759	0.213489
GhM_A05G1032	GhM_D01G1036	0.213416
GhM_A05G1032	GhM_A08G1089	0.213328
GhM_A05G1032	GhM_D06G2495	0.213077
GhM_A05G1032	GhM_D08G2091	0.212616
GhM_A05G1032	GhM_D07G0380	0.212288
GhM_A05G1032	GhM_A05G2502	0.21197
GhM_A05G1032	GhM_A09G2861	0.211963
GhM_A05G1032	GhM_D01G2338	0.211623
GhM_A05G1032	GhM_D09G2059	0.211129
GhM_A05G1032	GhM_D08G1706	0.211014
GhM_A05G1032	GhM_D06G0932	0.20977
GhM_A05G1032	GhM_A13G1629	0.209598
GhM_A05G1032	GhM_D11G2011	0.20934
GhM_A05G1032	GhM_A05G3619	0.20858
GhM_A05G1032	GhM_D04G0570	0.207803
GhM_A05G1032	GhM_D07G1599	0.207603
GhM_A05G1032	GhM_D10G0087	0.207276
GhM_A05G1032	GhM_D09G2064	0.207043
GhM_A05G1032	GhM_D11G1645	0.206727
GhM_A05G1032	GhM_D07G0816	0.206503
GhM_A05G1032	GhM_D02G2365	0.206373
GhM_A05G1032	GhM_D12G1486	0.206203
GhM_A05G1032	GhM_D01G2311	0.205541
GhM_A05G1032	GhM_D01G2549	0.205498
GhM_A05G1032	GhM_D09G2283	0.205278
GhM_A05G1032	GhM_A05G1391	0.204836
GhM_A05G1032	GhM_D09G1742	0.203428
GhM_A05G1032	GhM_D11G2577	0.202834
GhM_A05G1032	GhM_A05G4064	0.201184
GhM_A05G1032	GhM_D13G2903	0.201061
GhM_A05G1032	GhM_A10G2099	0.20092
GhM_A05G1032	GhM_A13G0498	0.200512
GhM_A05G1032	GhM_A07G0603	0.200041
GhM_A05G1032	GhM_A13G0299	0.199838
GhM_A05G1032	GhM_D10G1355	0.19847
GhM_A05G1032	GhM_D05G3130	0.197709
GhM_A05G1032	GhM_D13G2719	0.197592
GhM_A05G1032	GhM_A08G3206	0.197015
GhM_A05G1032	GhM_D09G2446	0.19655
GhM_A05G1032	GhM_D13G2005	0.196324
GhM_A05G1032	GhM_D08G2926	0.195791
GhM_A05G1032	GhM_D06G1529	0.194967
GhM_A05G1032	GhM_A06G1144	0.19398
GhM_A05G1032	GhM_A08G2135	0.193806
GhM_A05G1032	GhM_A10G2700	0.193189
GhM_A05G1032	GhM_D05G1152	0.192336
GhM_A05G1032	GhM_A09G1796	0.192218
GhM_A05G1032	GhM_D01G2765	0.191658
GhM_A05G1032	GhM_D08G3037	0.191002
GhM_A05G1032	GhM_D06G0690	0.190092
GhM_A05G1032	GhM_D07G0140	0.18932
GhM_A05G1032	GhM_A13G1431	0.189003
GhM_A05G1032	GhM_A07G1071	0.187792
GhM_A05G1032	GhM_A05G3134	0.187455
GhM_A05G1032	GhM_D12G1859	0.186959
GhM_A05G1032	GhM_D13G2702	0.186822
GhM_A05G1032	GhM_D11G3165	0.186648
GhM_A05G1032	GhM_A10G1225	0.18595
GhM_A05G1032	GhM_A06G1634	0.185186
GhM_A05G1032	GhM_A11G1332	0.183978
GhM_A05G1032	GhM_D12G1653	0.182876
GhM_A05G1032	GhM_A11G2557	0.182703
GhM_A05G1032	GhM_D11G3795	0.18266
GhM_A05G1032	GhM_D06G0404	0.181843
GhM_A05G1032	GhM_D11G3650	0.18012
GhM_A05G1032	GhM_A09G1657	0.18012
GhM_A05G1032	GhM_D06G1881	0.179485
GhM_A05G1032	GhM_D04G0956	0.178045
GhM_A05G1032	GhM_D06G0407	0.177275
GhM_A05G1032	GhM_A12G1539	0.177005
GhM_A05G1032	GhM_D04G1108	0.176146
GhM_A05G1032	GhM_D11G0906	0.175811
GhM_A05G1032	GhM_A08G0101	0.172927
GhM_A05G1032	GhM_D13G2221	0.171916
GhM_A05G1032	GhM_D02G1212	0.171409
GhM_A05G1032	GhM_A08G0955	0.171225
GhM_A05G1032	GhM_D09G2287	0.169571
GhM_A05G1032	GhM_D05G2159	0.169153
GhM_A05G1032	GhM_A10G1839	0.168695
GhM_A05G1032	GhM_D05G0443	0.168527
GhM_A05G1032	GhM_D05G1960	0.168351
GhM_A05G1032	GhM_D12G0223	0.167222
GhM_A05G1032	GhM_D03G1211	0.165178
GhM_A05G1032	GhM_A07G1779	0.164395
GhM_A05G1032	GhM_A11G3369	0.164245
GhM_A05G1032	GhM_A07G2281	0.163941
GhM_A05G1032	GhM_A12G0243	0.163535
GhM_A05G1032	GhM_A09G0394	0.163195
GhM_A05G1032	GhM_D09G1555	0.162648
GhM_A05G1032	GhM_D01G2642	0.162549
GhM_A05G1032	GhM_D07G0264	0.161789
GhM_A05G1032	GhM_A13G0811	0.16163
GhM_A05G1032	GhM_D05G0884	0.160935
GhM_A05G1032	GhM_D07G0304	0.159795
GhM_A05G1032	GhM_A12G0691	0.159622
GhM_A05G1032	GhM_D05G1128	0.157475
GhM_A05G1032	GhM_A09G1597	0.156351
GhM_A05G1032	GhM_A13G2994	0.156072
GhM_A05G1032	GhM_D05G0163	0.156069
GhM_A05G1032	GhM_A11G2024	0.155663
GhM_A05G1032	GhM_A12G0217	0.152968
GhM_A05G1032	GhM_D08G2598	0.152663
GhM_A05G1032	GhM_A07G0815	0.152365
GhM_A05G1032	GhM_A09G1951	0.150401
GhM_A05G1032	GhM_A13G2603	0.150043
GhM_A05G1032	GhM_A09G1465	0.149913
GhM_A05G1032	GhM_A05G2815	0.149897
GhM_A05G1032	GhM_A05G3389	0.149578
GhM_A05G1032	GhM_D08G1699	0.149156
GhM_A05G1032	GhM_A12G2410	0.147578
GhM_A05G1032	GhM_D10G1390	0.147391
GhM_A05G1032	GhM_D05G3119	0.146946
GhM_A05G1032	GhM_D13G0227	0.146855
GhM_A05G1032	GhM_D03G1091	0.146564
GhM_A05G1032	GhM_A09G1956	0.145238
GhM_A05G1032	GhM_A13G2442	0.144337
GhM_A05G1032	GhM_D02G2572	0.143694
GhM_A05G1032	GhM_A07G0854	0.141157
GhM_A05G1032	GhM_D02G2669	0.140501
GhM_A05G1032	GhM_D05G0381	0.140383
GhM_A05G1032	GhM_A05G2812	0.140204
GhM_A05G1032	GhM_A13G1491	0.139857
GhM_A05G1032	GhM_A12G3380	0.139736
GhM_A05G1032	GhM_D05G1626	0.138943
GhM_A05G1032	GhM_D03G1695	0.138351
GhM_A05G1032	GhM_A07G1874	0.137951
GhM_A05G1032	GhM_A06G0189	0.137072
GhM_A05G1032	GhM_D04G2290	0.136218
GhM_A05G1032	GhM_A09G1636	0.134903
GhM_A05G1032	GhM_A08G2456	0.134341
GhM_A05G1032	GhM_A05G1915	0.133172
GhM_A05G1032	GhM_D07G2211	0.131977
GhM_A05G1032	GhM_D08G3139	0.130484
GhM_A05G1032	GhM_D09G1963	0.130479
GhM_A05G1032	GhM_A10G2363	0.1297
GhM_A05G1032	GhM_A05G1527	0.129499
GhM_A05G1032	GhM_A13G1409	0.128571
GhM_A05G1032	GhM_D05G0557	0.128526
GhM_A05G1032	GhM_A12G3044	0.128331
GhM_A05G1032	GhM_D12G0454	0.127945
GhM_A05G1032	GhM_D11G0550	0.127786
GhM_A05G1032	GhM_D12G0567	0.12766
GhM_A05G1032	GhM_A06G2547	0.127256
GhM_A05G1032	GhM_D13G1508	0.12702
GhM_A05G1032	GhM_D05G4073	0.127004
GhM_A05G1032	GhM_A13G0243	0.126426
GhM_A05G1032	GhM_A05G1871	0.126197
GhM_A05G1032	GhM_D11G1934	0.125839
GhM_A05G1032	GhM_A06G1597	0.125683
GhM_A05G1032	GhM_D01G1119	0.12536
GhM_A05G1032	GhM_A08G1689	0.125184
GhM_A05G1032	GhM_D10G0370	0.125003
GhM_A05G1032	GhM_D01G2607	0.124546
GhM_A05G1032	GhM_D08G0135	0.12426
GhM_A05G1032	GhM_D05G0035	0.124107
GhM_A05G1032	GhM_D04G0183	0.124069
GhM_A05G1032	GhM_A11G1192	0.123997
GhM_A05G1032	GhM_A10G0314	0.123912
GhM_A05G1032	GhM_A07G0120	0.123889
GhM_A05G1032	GhM_A09G0172	0.123762
GhM_A05G1032	GhM_A07G2842	0.122985
GhM_A05G1032	GhM_A07G2548	0.122909
GhM_A05G1032	GhM_A05G1643	0.122315
GhM_A05G1032	GhM_D08G2615	0.121952
GhM_A05G1032	GhM_A05G4098	0.121665
GhM_A05G1032	GhM_A08G3107	0.120371
GhM_A05G1032	GhM_A11G2783	0.119155
GhM_A05G1032	GhM_D03G1327	0.118212
GhM_A05G1032	GhM_A06G1042	0.116759
GhM_A05G1032	GhM_D06G1951	0.1159
GhM_A05G1032	GhM_D05G2082	0.115491
GhM_A05G1032	GhM_D04G0582	0.114781
GhM_A05G1032	GhM_D01G2602	0.112849
GhM_A05G1032	GhM_A13G0793	0.112742
GhM_A05G1032	GhM_D01G2781	0.111996
GhM_A05G1032	GhM_A10G1004	0.111909
GhM_A05G1032	GhM_A08G2375	0.111316
GhM_A05G1032	GhM_A09G2345	0.110572
GhM_A05G1032	GhM_D07G2168	0.110534
GhM_A05G1032	GhM_D07G2117	0.109873
GhM_A05G1032	GhM_D11G2608	0.109757
GhM_A05G1032	GhM_A10G0642	0.10866
GhM_A05G1032	GhM_D13G0620	0.108551
GhM_A05G1032	GhM_A07G1567	0.10742
GhM_A05G1032	GhM_A06G0525	0.107065
GhM_A05G1032	GhM_D07G0864	0.10688
GhM_A05G1032	GhM_D06G2537	0.106153
GhM_A05G1032	GhM_A11G0790	0.106136
GhM_A05G1032	GhM_D08G0061	0.105534
GhM_A05G1032	GhM_D06G2498	0.105487
GhM_A05G1032	GhM_D13G1305	0.105427
GhM_A05G1032	GhM_D06G1170	0.105362
GhM_A05G1032	GhM_A07G2119	0.104889
GhM_A05G1032	GhM_A09G1824	0.102028
GhM_A05G1032	GhM_A11G0905	0.100936
GhM_A05G1032	GhM_A05G1993	0.100714
GhM_A05G1032	GhM_A12G0313	0.100644
GhM_A05G1032	GhM_A11G3493	0.100629
GhM_A05G1032	GhM_A05G1273	0.100629
GhM_A05G1032	GhM_D13G0593	0.100418
GhM_A05G1032	GhM_A08G0474	0.10031
