# Supplementary material for: Genome-Wide and Expression Pattern Analysis of the DVL Gene Family Reveals GhM_A05G1032 Is Involved in Fuzz Development in G. hirsutum
Source: Int J Mol Sci. 2024 Jan 22;25(2):1346. doi: 10.3390/ijms25021346 (PMC10816595; doi:10.3390/ijms25021346)
Supplement: Supplementary file 1 [file ijms-25-01346-s001.zip › Table S5 .xlsx]

## Sheet: Sheet1
Table S5: Primers used for qRT-PCR and VIGS
Primer name	Forward primer	Reverse primer
UBQ-7	GACCTACACCAAGCCCAAGAAG	TGAGCCCACACTTACCACAATAGT
GhM_A10G2808	CCGAGCTTTTACTTCGACGAC	GCACATTTCCTAGTGAAAGCACA
GhM_A11G1425	CGGCAATCACATATCAGTGAGG	AAAGCCGTCCCCTCTGTTC
GhM_A13G0228	AGCATCATCAATAAGGAGCCGT	AGTGTAGTCACGCCAGCAAA
GhM_A13G0588	AGGACCACACTTTCCTCCCT	GACCCCTCCAAATCCTCTGC
GhM_D10G2772	ACTTCGACGACAAATGGAAGC	GCACATTTCCTAGTGAAAGCACA
GhM_D11G1415	CGGCAATCAGATATCAGTGAGGT	TAAAGCCGTCCCCTCTGTTC
GhM_D13G0772	GCAGCAGCACAAGGTAGAGA	AGCTTAGCCCTTTGCTCTCG
VIGS-GhM_A05G1032	GACTAGTATGGATGAGAAGTGGAAGCT	AGGCGCGCCTCAAGAATCTCCATGTTTATG
