# Supplementary material for: Genome-Wide and Expression Pattern Analysis of the DVL Gene Family Reveals GhM_A05G1032 Is Involved in Fuzz Development in G. hirsutum
Source: Int J Mol Sci. 2024 Jan 22;25(2):1346. doi: 10.3390/ijms25021346 (PMC10816595; doi:10.3390/ijms25021346)
Supplement: Supplementary file 1 [file ijms-25-01346-s001.zip › Table S1.xlsx]

## Sheet: Sheet1
Table S1. Physicochemical properties of DVL
Gene ID	Gene Name	Number of amino acids	Theoretical pI	Molecular weight(kDa)	Chromosome initiation position	Chromosome termination position
Ga04G0858	GaDVL1	70	9.85	7.8643	24017643	24018101	+
Ga04G1393	GaDVL2	91	10.17	10.3478	83800633	83800908	+
Ga04G2089	GaDVL3	63	9.39	7.57587	97815385	97815576	-
Ga05G0226	GaDVL4	62	9.73	7.15735	1998209	1998397	-
Ga05G0994	GaDVL5	107	10.14	11.8535	8633365	8633688	-
Ga05G1510	GaDVL6	59	9.57	6.73882	13375282	13375461	+
Ga05G1823	GaDVL7	67	6.81	7.96001	16589164	16589367	-
Ga05G3165	GaDVL8	56	9.37	6.72592	37949608	37949778	-
Ga06G1731	GaDVL9	51	10.06	5.88198	113286907	113287062	-
Ga07G1502	GaDVL10	50	10.51	5.93335	28893190	28893342	+
Ga07G1936	GaDVL11	71	10.4	8.29083	66188811	66189913	+
Ga09G1688	GaDVL12	58	9.79	6.78693	74726483	74726659	-
Ga10G0277	GaDVL13	115	10.09	12.7605	3727935	3728282	-
Ga10G0602	GaDVL14	57	9.55	6.76988	10490139	10490312	-
Ga10G2560	GaDVL15	58	9.79	6.74597	124619656	124619832	+
Ga11G0077	GaDVL16	66	8.72	7.35534	505409	505609	+
Ga13G0216	GaDVL17	89	10.12	10.33	2136453	2136722	+
Ga13G0818	GaDVL18	71	11.22	8.22575	14473508	14473723	+
Ga13G2440	GaDVL19	62	10.18	7.23053	119584314	119584502	+
Ga13G2761	GaDVL20	110	10.31	12.0376	123258626	123258958	-
Grai_04G010240	GrDVL1	70	9.85	7.91235	15843832	15844281	+
Grai_04G017070	GrDVL2	91	10.17	10.3478	39978284	39978790	+
Grai_04G024120	GrDVL3	63	9.12	7.46075	50033045	50033236	-
Grai_05G002300	GrDVL4	62	9.73	7.15735	1784115	1784550	-
Grai_05G009850	GrDVL5	107	10.14	11.8535	7108043	7108707	-
Grai_05G015020	GrDVL6	59	9.57	6.72981	11393486	11394088	+
Grai_05G018170	GrDVL7	69	5.89	8.21824	13916748	13917233	-
Grai_05G031810	GrDVL8	56	9.37	6.71387	29228331	29228688	-
Grai_06G019410	GrDVL9	58	9.8	6.71587	48473023	48473199	-
Grai_07G007850	GrDVL10	71	10.54	8.24482	14664570	14665663	+
Grai_07G013430	GrDVL11	50	10.51	5.88728	31838071	31838223	-
Grai_09G018270	GrDVL12	113	9.85	13.0832	41347289	41347986	-
Grai_10G005360	GrDVL13	58	9.79	6.69487	4261512	4261688	-
Grai_10G026440	GrDVL14	57	9.55	6.76988	55442409	55442582	-
Grai_10G029180	GrDVL15	113	10.09	12.5742	59171944	59172491	+
Grai_13G002110	GrDVL16	92	10.25	10.6402	1563999	1564717	+
Grai_13G008420	GrDVL17	81	11.45	9.45526	10664342	10664917	-
Grai_13G026590	GrDVL18	62	10.18	7.23053	55389192	55391258	+
Grai_13G029710	GrDVL19	110	10.2	11.9685	58155679	58156011	-
GhM_A04G0953	GhMDVL1	57	9.89	6.61784	65963525	65963797	-
GhM_A05G0230	GhMDVL2	62	9.73	7.15735	2156868	2157754	-
GhM_A05G1032	GhMDVL3	107	10.14	11.8535	8864389	8865787	-
GhM_A05G1594	GhMDVL4	59	9.57	6.73882	13776511	13777707	+
GhM_A05G1921	GhMDVL5	67	6.81	7.96001	16915447	16916466	-
GhM_A05G3342	GhMDVL6	56	9.37	6.72592	37948125	37948918	-
GhM_A05G4176	GhMDVL7	91	10.17	10.3478	97790821	97791924	+
GhM_A05G4881	GhMDVL8	63	9.39	7.57587	111317180	111317652	-
GhM_A06G1873	GhMDVL9	85	9.51	10.0287	111378219	111379345	-
GhM_A07G2224	GhMDVL10	53	10.24	5.93212	76861355	76862243	+
GhM_A09G1850	GhMDVL11	58	9.79	6.72683	73161403	73162603	-
GhM_A10G0546	GhMDVL12	58	9.79	6.74597	5183175	5184524	-
GhM_A10G2585	GhMDVL13	57	9.55	6.76988	110814456	110814629	-
GhM_A10G2808	GhMDVL14	112	10.09	12.4872	114842934	114844231	+
GhM_A11G1147	GhMDVL15	157	10.27	18.0053	9834748	9835966	-
GhM_A11G1425	GhMDVL16	77	10.98	9.364	13491841	13492816	+
GhM_A13G0228	GhMDVL17	89	10.12	10.33	2342649	2343757	+
GhM_A13G0588	GhMDVL18	78	11.66	9.05084	9888484	9890049	-
GhM_A13G2584	GhMDVL19	62	10.18	7.23053	107072727	107073807	+
GhM_A13G2909	GhMDVL20	110	10.31	12.0376	110586437	110586769	-
GhM_D04G0066	GhMDVL21	63	9.01	7.52079	897530	897930	+
GhM_D04G0749	GhMDVL22	91	10.17	10.3478	11691996	11693069	-
GhM_D04G1403	GhMDVL23	70	9.74	7.92841	42030202	42030752	-
GhM_D05G0236	GhMDVL24	62	9.73	7.15735	2026047	2027677	-
GhM_D05G1043	GhMDVL25	107	10.14	11.8535	7743510	7744911	-
GhM_D05G1608	GhMDVL26	59	9.57	6.75984	12412189	12413164	+
GhM_D05G1935	GhMDVL27	69	5.89	8.21824	15213647	15214659	-
GhM_D05G3320	GhMDVL28	56	9.37	6.72592	31511848	31512365	-
GhM_D06G1866	GhMDVL29	85	9.63	9.98466	54212485	54213566	-
GhM_D07G2141	GhMDVL30	53	10.24	5.93212	45287718	45288410	-
GhM_D09G1747	GhMDVL31	58	9.79	6.78693	45739675	45740562	-
GhM_D10G0520	GhMDVL32	58	9.79	6.72293	5018619	5018795	-
GhM_D10G2502	GhMDVL33	57	9.55	6.76988	61196298	61197184	-
GhM_D10G2772	GhMDVL34	113	10.09	12.5602	65499979	65500808	+
GhM_D11G1415	GhMDVL35	77	10.98	9.35303	12113589	12114548	+
GhM_D11G3965	GhMDVL36	66	8.99	7.26727	72822510	72823308	-
GhM_D13G0213	GhMDVL37	89	10.12	10.3359	2151700	2152919	+
GhM_D13G0772	GhMDVL38	78	11.66	9.00279	11719389	11720963	-
GhM_D13G2497	GhMDVL39	62	10.18	7.23053	61111664	61112658	+
GbM_A04G0977	GbMDVL1	57	9.89	6.61784	61455598	61455850	-
GbM_A05G0241	GbMDVL2	62	9.73	7.15735	2207269	2208149	-
GbM_A05G1048	GbMDVL3	107	10.14	11.8535	8813362	8814838	-
GbM_A05G1619	GbMDVL4	59	9.57	6.73882	13789527	13790589	+
GbM_A05G1932	GbMDVL5	67	6.81	7.96001	16920787	16921377	-
GbM_A05G3331	GbMDVL6	56	9.37	6.75295	37784440	37784933	-
GbM_A05G4139	GbMDVL7	91	10.17	10.3478	92038921	92039820	+
GbM_A05G4840	GbMDVL8	63	9.39	7.57587	105065481	105065672	-
GbM_A06G1869	GbMDVL9	85	9.51	10.0287	104336008	104337108	-
GbM_A07G2166	GbMDVL10	53	10.24	5.93212	76750070	76750577	+
GbM_A09G1889	GbMDVL11	58	9.79	6.78693	70119828	70120524	-
GbM_A10G0536	GbMDVL12	58	9.79	6.74597	4910987	4912680	-
GbM_A10G2528	GbMDVL13	57	9.55	6.76988	103665196	103665369	-
GbM_A10G2782	GbMDVL14	112	10.09	12.5032	108035124	108036291	+
GbM_A11G1426	GbMDVL15	77	10.98	9.364	13335327	13336305	+
GbM_A13G0208	GbMDVL16	89	10.12	10.33	2090531	2091961	+
GbM_A13G0587	GbMDVL17	81	11.45	9.48928	9610266	9611837	-
GbM_A13G2592	GbMDVL18	62	10.18	7.23053	108450122	108451163	+
GbM_A13G2903	GbMDVL19	110	10.16	12.0386	112024535	112025018	-
GbM_D04G0083	GbMDVL20	63	9.01	7.50582	1734526	1734980	+
GbM_D04G0782	GbMDVL21	91	10.17	10.3478	12030879	12031786	-
GbM_D04G1467	GbMDVL22	70	9.85	7.91235	40851893	40852346	-
GbM_D05G0244	GbMDVL23	62	9.73	7.15735	2117025	2117213	-
GbM_D05G1036	GbMDVL24	107	10.14	11.8535	7846600	7849777	-
GbM_D05G1599	GbMDVL25	59	9.57	6.75984	12469171	12470231	+
GbM_D05G1914	GbMDVL26	69	5.89	8.21824	15273947	15274541	-
GbM_D05G3285	GbMDVL27	56	9.37	6.72592	31231577	31232089	-
GbM_D06G1870	GbMDVL28	85	9.63	9.98466	51694163	51695214	-
GbM_D07G2132	GbMDVL29	53	10.24	5.93212	43292614	43293121	-
GbM_D09G1812	GbMDVL30	58	9.79	6.78693	45146075	45146766	-
GbM_D10G0523	GbMDVL31	58	9.79	6.69487	4536041	4536217	-
GbM_D10G2500	GbMDVL32	57	9.55	6.76988	59218834	59219007	-
GbM_D10G2776	GbMDVL33	115	10.09	12.7504	63632950	63634139	+
GbM_D11G1434	GbMDVL34	77	10.98	9.36508	11964459	11965420	+
GbM_D11G4005	GbMDVL35	66	8.99	7.26727	72793962	72794488	-
GbM_D13G0197	GbMDVL36	89	10.12	10.3359	1753586	1754887	+
GbM_D13G0761	GbMDVL37	111	11.13	12.4728	10924679	10926260	-
GbM_D13G2477	GbMDVL38	62	10.18	7.21054	58187811	58188356	+
GbM_D13G2809	GbMDVL39	110	10.2	11.9685	61746967	61747299	-
